# Supplementary material for: Testing of Exchange-Correlation Functionals of DFT for a Reliable Description of the Electron Density Distribution in Organic Molecules
Source: Int J Mol Sci. 2022 Nov 25;23(23):14719. doi: 10.3390/ijms232314719 (PMC9740346; doi:10.3390/ijms232314719)
Supplement: Supplementary file 1 [file ijms-23-14719-s001.zip]

Archive with 1 entries (1 files):
- ijms-1973771-supplementary.pdf
